# Supplementary material for: Evaluation of the potential virulence of Mycobacterium avium subspecies paratuberculosis isolates from cattle in Uganda
Source: Braz J Microbiol. 2026 May 6;57(1):133. doi: 10.1007/s42770-026-01951-7 (PMC13149813; doi:10.1007/s42770-026-01951-7)
Supplement: Supplementary file 1 — Supplementary Material 1 (XLSX 30.6 KB) [file 42770_2026_1951_MOESM1_ESM.xlsx]

## Sheet: Cytokines
Isolate	Expt	IL - 6			IL - 10			TGF-𝛃1			TNF-𝛂2			IFN𝛄			BCL2-1			IL-12p40
		3 h	24 h	48 h	3 h	24 h	48 h	3 h	24 h	48 h	3 h	24 h	48 h	3 h	24 h	48 h	3 h	24 h	48 h	3 h	24 h	48 h
MAP 1	A	26.134	27.686	30.272	26.975	25.378	30.621	25.857	21.836	21.269	20.98	24.789	27.995	28.501	28.219	30.592	28.414	26.093	29.793	26.537	26.358	27.41
	B	26.652	27.121	29.965	27.559	24.961	32.416	26.163	20.839	21.318	21.473	24.392	28.014	28.996	27.397	31.043	29.371	25.191	30.017	26.818	25.59	27.239
		26.393	27.4035	30.1185	27.267	25.1695	31.5185	26.01	21.3375	21.2935	21.2265	24.5905	28.0045	28.7485	27.808	30.8175	28.8925	25.642	29.905	26.6775	25.974	27.3245
MAP 2	A	27.764	27.424	29.756	28.29	25.686	31.99	26.744	20.75	20.951	21.624	24.919	28.531	29.763	27.884	32.015	30.514	26.978	30.218	26.988	25.916	27.253
	B	28.469	27.624	29.536	29.514	25.995	31.802	27.497	20.883	21.481	22.099	25.116	28.171	31.162	28.11	31.093	30.516	27.323	29.727	27.271	26.264	26.95
		28.1165	27.524	29.646	28.902	25.8405	31.896	27.1205	20.8165	21.216	21.8615	25.0175	28.351	30.4625	27.997	31.554	30.515	27.1505	29.9725	27.1295	26.09	27.1015
MAP 3	A	31.495	28.447	27.966	32.986	29.301	28.294	23.665	20.496	21.109	29.663	27.47	27.413	32.941	29.878	29.725	32.081	30.388	30.612	29.01	26.982	28.236
	B	31.461	29.364	28.578	30.506	30.357	28.148	23.909	21.478	20.998	29.878	27.776	27.236	33.05	30.21	30.502	32.895	30.858	30.281	28.652	27.387	27.326
		31.478	28.9055	28.272	31.746	29.829	28.221	23.787	20.987	21.0535	29.7705	27.623	27.3245	32.9955	30.044	30.1135	32.488	30.623	30.4465	28.831	27.1845	27.781
MAP 4	A	31.219	29.347	28.5	32.217	30.946	28.874	22.613	21.487	21.2	29.025	28.351	27.603	31.358	30.753	29.611	31.366	31.336	30.722	28.055	27.468	27.354
	B	30.534	28.735	28.836	31.927	30.355	30.35	22.468	20.705	23.187	29.606	27.901	27.456	32.438	30.16	30.394	32.342	30.382	30.742	28.32	27.277	27.561
		30.8765	29.041	28.668	32.072	30.6505	29.612	22.5405	21.096	22.1935	29.3155	28.126	27.5295	31.898	30.4565	30.0025	31.854	30.859	30.732	28.1875	27.3725	27.4575
NTC			35 (30,525 ;31,324; 35,143; 32,021; 31,032; 33,95)			37 (33,242 ;33,155; 37,231; 33,422; 33,233; 34,393)			30 (29,002 ;27,166; 30,01; 28,267; 27,232; 26,919)			32 (28,682 ;28,859; 32,314; 30,136; 28,965; 29,226)			36 (32,746; 32,33; 36,62; 34,071; 31,341; 33,38)			36 (34,091 ;33,416; UD; 36,106; 34,737; 36,773)			36 (33,778 ;33,18; 36,757; 35,606; 36,056; 34,3)
		IL - 6 (Co)			IL - 10 (Co)			TGF-𝛃1 (Co)			TNF-𝛂2 (Co)			IFN𝛄 (Co)			BCL2-1 (Co)			IL-12p40 (Co)
		3 h	24 h	48 h	3 h	24 h	48 h	3 h	24 h	48 h	3 h	24 h	48 h	3 h	24 h	48 h	3 h	24 h	48 h	3 h	24 h	48 h
MAP 1	1	27.987	27.702	27.425	28.787	25.974	31.431	26.783	22.322	21.054	22.811	25.067	27.607	29.846	28.237	30.914	30.315	26.105	29.878	27.427	26.045	26.387
MAP 2	1	28.648	27.5	30.861	29.952	25.659	33.026	27.404	21.838	21.263	22.308	24.983	27.901	30.521	27.978	30.642	31.236	25.851	30.193	27.412	25.588	26.392
MAP 3	1	30.152	29.156	29.173	29.197	30.328	29.375	21.957	21.963	21.014	28.368	27.541	27.913	31.045	30.277	29.823	30.874	31.61	31.003	27.206	27.039	27.704
MAP 4	1	31.782	29.903	28.729	32.415	31.362	28.963	22.182	24.018	21.107	28.826	28.048	27.896	31.967	30.9	29.578	31.022	32.17	30.395	27.71	27.624	27.517
changes in cT over time (non-infected vs. infected MAP)
		IL - 6			IL - 10			TGF-𝛃1			TNF-𝛂2			IFN𝛄			BCL2-1			IL-12p40
		3 h	24 h	48 h	3 h	24 h	48 h	3 h	24 h	48 h	3 h	24 h	48 h	3 h	24 h	48 h	3 h	24 h	48 h	3 h	24 h	48 h
MAP 1		1.594	0.2985	-2.6935	1.52	0.8045	-0.0875	0.773	0.9845	-0.2395	1.5845	0.4765	-0.3975	1.0975	0.429	0.0965	1.4225	0.463	-0.027	0.7495	0.071	-0.9375
MAP 2		0.5315	-0.024	1.215	1.05	-0.1815	1.13	0.2835	1.0215	0.047	0.4465	-0.0345	-0.45	0.0585	-0.019	-0.912	0.721	-1.2995	0.2205	0.2825	-0.502	-0.7095
MAP 3		-1.326	0.2505	0.901	-2.549	0.499	1.154	-1.83	0.976	-0.0395	-1.4025	-0.082	0.5885	-1.9505	0.233	-0.2905	-1.614	0.987	0.5565	-1.625	-0.1455	-0.077
MAP 4		0.9055	0.862	0.061	0.343	0.7115	-0.649	-0.3585	2.922	-1.0865	-0.4895	-0.078	0.3665	0.069	0.4435	-0.4245	-0.832	1.311	-0.337	-0.4775	0.2515	0.0595
MAP 1	1	0.331252	0.813097	6.46881	0.348686	0.57256	1.06253	0.585199	0.505401	1.18058	0.33344	0.718719	1.31722	0.467326	0.742776	0.935299	0.373065	0.725476	1.01889	0.59481	0.951978	1.91521
MAP 2	1	0.691835	1.01677	0.430773	0.482968	1.13406	0.456916	0.821595	0.492604	0.967947	0.733821	1.0242	1.36604	0.960262	1.01326	1.88165	0.606677	2.46144	0.858268	0.822165	1.41618	1.63524
MAP 3	1	2.50707	0.840605	0.535515	5.85228	0.707597	0.449378	3.55537	0.508387	1.02776	2.64359	1.05848	0.665034	3.86508	0.850864	1.22306	3.06099	0.504526	0.67995	3.08442	1.10611	1.05482
MAP 4	1	0.533848	0.550189	0.958599	0.7884	0.610685	1.56808	1.28209	0.131944	2.12358	1.40396	1.05555	0.775662	0.953299	0.735348	1.34211	1.78015	0.403041	1.26313	1.39233	0.840023	0.959597

## Sheet: Virulence factors
		umaA1			papA2			kdpC			impA			katG
	Expt	3 h	24 h	48 h	3 h	24 h	48 h	3 h	24 h	48 h	3 h	24 h	48 h	3 h	24 h	48 h
MAP 1	A	23.974	23.95	25.347	29.236	26.792	30.374	27.282	25.48	28.838	26.779	25.691	26.808	26.179	24.426	27.824
	B	24.224	23.152	24.785	29.333	26.051	30.175	27.126	25.033	28.792	26.829	24.558	27.515	25.723	24.166	27.204
		24.099	23.551	25.066	29.2845	26.4215	30.2745	27.204	25.2565	28.815	26.804	25.1245	27.1615	25.951	24.296	27.514
MAP 2	A	24.718	23.22	24.333	29.518	26.975	29.889	26.861	25.479	27.225	27.334	24.909	26.618	25.956	24.689	25.753
	B	25.015	23.608	24.725	29.747	27.088	30.175	26.938	25.734	27.56	27.257	25.266	26.657	25.967	undetermined	25.929
		24.8665	23.414	24.529	29.6325	27.0315	30.032	26.8995	25.6065	27.3925	27.2955	25.0875	26.6375	25.9615	24.689	25.841
MAP 3	A	26.802	23.954	25.031	31.327	28.74	28.921	28.55	27.019	26.849	28.744	26.408	26.815	29.491	26.577	27.216
	B	26.742	25.534	24.548	31.001	29.705	28.403	28.657	27.601	26.45	28.577	27.94	26.43	28.944	27.805	26.386
		26.772	24.744	24.7895	31.164	29.2225	28.662	28.6035	27.31	26.6495	28.6605	27.174	26.6225	29.2175	27.191	26.801
MAP 4	A	25.663	25.625	27.645	30.399	29.905	30.17	28.046	27.372	27.121	27.597	27.975	28.176	27.503	27.324	31.533
	B	26.09	25.264	27.742	30.971	29.514	30.149	27.656	27.203	27.138	27.478	27.152	29.825	27.656	27.046	30.803
		25.8765	25.4445	27.6935	30.685	29.7095	30.1595	27.851	27.2875	27.1295	27.5375	27.5635	29.0005	27.5795	27.185	31.168
NTC			33 (31,387 ;28,864; 33,375; 31,911; 30,362; 31,392)			33 (32,483 ;29,904; 33,653; 31,192; 29,97; 31,641)			30 (29,052 ;27,158; 30,615; 28,473; 27,2; 27,043)			36 (33,362 ;33,201; 36,071; 33,412; 32,149; 35,559)			32 (29,929 ; UD; UD; 31,661; 31,556; 32,32)
		umaA1 (Co)			papA2 (Co)			kdpC (Co)			impA (Co)			katG (Co)
		3 h	24 h	48 h	3 h	24 h	48 h	3 h	24 h	48 h	3 h	24 h	48 h	3 h	24 h	48 h
MAP 1	1	26.679	24.394	27.485	30.382	29.03	30.739	27.823	26.281	28.565	29.164	26.601	27.439	27.977	24.992	29.12
MAP 2	1	27.145	23.963	27.563	30.559	28.744	31.78	28.415	26.03	28.97	30.109	25.507	28.211	28.706	25.215	29.942
MAP 3	1	28.282	28.176	25.289	30.777	30.102	28.784	28.344	27.896	26.331	27.415	29.819	26.78	30.094	31.254	26.913
MAP 4	1	29.206	28.633	25.083	31.257	30.57	28.552	28.561	28.009	25.828	27.286	29.832	26.911	31.162	31.676	26.596
changes in cT over time (non-infected vs. infected MAP)
		umaA1			papA2			kdpC			impA			katG
		3 h	24 h	48 h	3 h	24 h	48 h	3 h	24 h	48 h	3 h	24 h	48 h	3 h	24 h	48 h
MAP 1		2.58	0.843	2.419	1.0975	2.6085	0.4645	0.619	1.0245	-0.25	2.36	1.4765	0.2775	2.026	0.696	1.606
MAP 2		2.2785	0.549	3.034	0.9265	1.7125	1.748	1.5155	0.4235	1.5775	2.8135	0.4195	1.5735	2.7445	0.526	4.101
MAP 3		1.51	3.432	0.4995	-0.387	0.8795	0.122	-0.2595	0.586	-0.3185	-1.2455	2.645	0.1575	0.8765	4.063	0.112
MAP 4		3.3295	3.1885	-2.6105	0.572	0.8605	-1.6075	0.71	0.7215	-1.3015	-0.2515	2.2685	-2.0895	3.5825	4.491	-4.572
MAP 1	1	0.167241	0.557483	0.186986	0.467326	0.16397	0.724722	0.651122	0.491581	1.18921	0.194791	0.35936	0.825019	0.245535	0.617281	0.328508
MAP 2	1	0.206112	0.683494	0.122089	0.526133	0.305131	0.297714	0.349775	0.745614	0.335062	0.14225	0.747684	0.335992	0.149219	0.694478	0.0582742
MAP 3	1	0.351111	0.0926542	0.707352	1.30767	0.543556	0.918913	1.19706	0.666187	1.24703	2.37101	0.159873	0.896577	0.544687	0.0598295	0.925304
MAP 4	1	0.0994765	0.10969	6.10715	0.672684	0.550762	3.04723	0.61132	0.606467	2.46485	1.19044	0.207546	4.25601	0.0834757	0.0444707	23.7853

## Sheet: Viability
	Replicates	Correction factor (Ro)
		Ab 570nm	Ab 600nm
Media+AlamarBlue		0.34	0.468
Media alone		0.056	0.059
Difference		0.284	0.409
Ro		0.694377
		MAP Viability (ODs at 24h incubation with AlamarBlue)
		MAP1 (3hrs)		MAP1 (24hrs)		MAP 1 (48hrs)
		Ab 570nm	Ab 600nm	Ab 570nm	Ab 600nm	Ab 570nm	Ab 600nm
	1	0.515	0.335	0.396	0.324	0.577	0.464
	2	0.519	0.389	0.486	0.396	0.567	0.482
	3	0.508	0.361	0.464	0.429	0.515	0.398
	4	0.554	0.363	0.439	0.356	0.576	0.37
Average		0.524	0.362	0.44625	0.37625	0.55875	0.4285
AR570		27.2636		18.4991		26.121
		MAP2 (3hrs)		MAP2 (24hrs)		MAP2 (48hrs)
		Ab 570nm	Ab 600nm	Ab 570nm	Ab 600nm	Ab 570nm	Ab 600nm
	1	0.508	0.298	0.506	0.346	0.577	0.35
	2	0.526	0.33	0.474	0.341	0.562	0.318
	3	0.566	0.394	0.561	0.499	0.331	0.227
	4	0.568	0.389	0.54	0.437	0.582	0.452
Average		0.542	0.35275	0.52025	0.40575	0.513	0.33675
AR570		29.7059		23.8507		27.9169
		MAP3 (3hrs)		MAP3 (24hrs)		MAP3 (48hrs)
		Ab 570nm	Ab 600nm	Ab 570nm	Ab 600nm	Ab 570nm	Ab 600nm
	1	0.474	0.501	0.55	0.474	0.479	0.466
	2	0.456	0.53	0.501	0.444	0.503	0.432
	3	0.459	0.508	0.556	0.446	0.497	0.451
	4	0.446	0.52	0.508	0.528	0.508	0.458
Average		0.45875	0.51475	0.52875	0.473	0.49675	0.45175
AR570		10.132		20.031		18.3065
		MAP4 (3hrs)		MAP4 (24hrs)		MAP4 (48hrs)
		Ab 570nm	Ab 600nm	Ab 570nm	Ab 600nm	Ab 570nm	Ab 600nm
	1	0.444	0.484	0.95	0.821	0.484	0.452
	2	0.458	0.512	0.597	0.436	0.504	0.465
	3	0.436	0.531	0.845	0.75	0.517	0.475
	4	0.465	0.519	0.697	0.627	0.539	0.498
Average		0.45075	0.5115	0.77225	0.6585	0.511	0.4725
AR570		9.55764		31.5003		18.2907
